# Supplementary material for: Boosting Capacitive Deionization Performance via Bimetallic Synergistic Engineering of Electrospun Co/N-Doped Porous Carbon Nanofibers
Source: Membranes (Basel). 2026 Jul 17;16(7):243. doi: 10.3390/membranes16070243 (PMC13414434; doi:10.3390/membranes16070243)
Supplement: Supplementary file 1 [file membranes-16-00243-s001.zip]

Archive with 1 entries (1 files):
- membranes-4332858-supplementary.pdf
